# Supplementary material for: From Morphology to Multi-Omics: A New Age of Fusarium Research
Source: Pathogens. 2025 Aug 1;14(8):762. doi: 10.3390/pathogens14080762 (PMC12389138; doi:10.3390/pathogens14080762)
Supplement: Supplementary file 1 [file pathogens-14-00762-s001.zip]

Archive with 1 entries (1 files):
- pathogens-3758163-supplementary.pdf
